# Supplementary material for: Identification of QTLs for resistance to maize rough dwarf disease using two connected RIL populations in maize
Source: PLoS One. 2019 Dec 17;14(12):e0226700. doi: 10.1371/journal.pone.0226700 (PMC6917286; doi:10.1371/journal.pone.0226700)
Supplement: S1 Table — (XLSX) [file pone.0226700.s001.xlsx]

## Sheet: Sheet1
S1 Table. Information on newly developed primers used in linkage map construction and QTL analysis in this study
Primers name	Forward primer	Reverse primer	Type	Reference
ID5	AATGAGCGTGTAGATCGTA	CCGACCATTGAAAAATACTA	InDel	[21]
IDRQ4	ATACAGGCAATGGTGAAAAGTT	CTATTTCCCAATACAATTCGT	InDel	[21]
IDRQ20	TTGAGAAAATACAGGCAGAAAT	CGACAAGACAACGGCGAGGCAC	InDel	[21]
ID16	TGGCGAGGAAAGAGACGGT	CGAACTCATGCTTGATCAG	InDel	[21]
ID17	GCAATGCTTGGAGGTAGATT	ATGGGTCCCTTGAAGATAA	InDel	[21]
ID20	TGTAGAGAACTCCCCTGGCT	TAGAAGTGGTTTGGGTGGCA	InDel	[21]
M105-3	GTCGTCGAGTTGGTCTGGAC	TGGTCAGAGGAGAGCTAGCA	SSR	[32]
M106-15	AACAAGACGGAAGCGACCA	CATGTTGTACGCCAGCTTGA	SSR	[32]
M108-1	CAATGCTGTCCGTCAATGTC	GACATCTCGTCGATAGGCCA	SSR	[32]
M109-12	GTACGTTCGTGCACACCACA	GAACGGCACCGCATGATT	SSR	[32]
M114-2	CGTCGAGTTCGCCTTCATC	GGTCACTACAAGGTCCTCGG	SSR	[32]
M115-5	CTAATTCGTGATGGTCTCGG	AATGACGGAATGGCAGCCTA	SSR	[32]
M117-5	GTTCCTTGTGCTTCTGGTTG	AATCTCTCTAGCTCGTCCTCTG	SSR	[32]
