# Supplementary material for: Identification of QTLs for resistance to maize rough dwarf disease using two connected RIL populations in maize
Source: PLoS One. 2019 Dec 17;14(12):e0226700. doi: 10.1371/journal.pone.0226700 (PMC6917286; doi:10.1371/journal.pone.0226700)
Supplement: S2 Table — (XLSX) [file pone.0226700.s002.xlsx]

## Sheet: Sheet1
Table S2. Primer sets for real-time PCR analysis in this study.
Target genes	Forward primer	Reverse primer
GDSL-lipase	TCTCCTCCGCAAGTCCAT	CGCCCATTTCGTACAGC
RPP13-like	TTTCCCGACGGACAACG	GGTGACCACGATCCTGCTT
GAPDH	CCATCACTGCCACACAGAAAAC	AGGAACACGGAAGGACATACCAG
